# Supplementary material for: The Causal Relationship Between Dietary Factors and the Risk of Intracranial Aneurysms: A Mendelian Randomization Analysis
Source: Biomedicines. 2025 Feb 20;13(3):533. doi: 10.3390/biomedicines13030533 (PMC11940589; doi:10.3390/biomedicines13030533)
Supplement: Supplementary file 1 [file biomedicines-13-00533-s001.zip]

Archive with 1 entries (1 files):
- biomedicines-3409192-supplementary.pdf
